# Supplementary material for: Successful Correction by Prime Editing of a Mutation in the RYR1 Gene Responsible for a Myopathy
Source: Cells. 2023 Dec 22;13(1):31. doi: 10.3390/cells13010031 (PMC10777931; doi:10.3390/cells13010031)
Supplement: Supplementary file 1 [file cells-13-00031-s001.zip › Table S2.xlsx]

## Sheet: Table S2
	Table S2. Primer sequences
	Primer	Sequence (5'-3')
	PCR amplication on ADNg F	TTTCTACCCTTATCACTGGGAAAG
	PCR amplication on ADNg R	GTGAAATCCCGTCTCTACTAAAAG
	Primer Sanger sequencing	CTATCCAGgtgcccctggta
	Deepseq_F	atctttaagcgggagaaggagctg
	Deepseq_R	TCTCAAACTCCTGACCTCGTGATC
	PCRforPEamplication_F	cttatcgaaattaatacgactcactatagggataatCTCCCGGGCTGGCAGCAGGGCCCCAGCGagagccgccaccatgaaacg
	PCRforPEamplication_R	ttttttttttttttttttttttttttttttttttttttttttttttttttttttttttttttttttttttttttttttttttttttttttttttttttttttttttttttttttttttttgaaaggacagtgggagtggcacc
